# Supplementary material for: Blood-Based Tau as a Biomarker for Early Detection and Monitoring of Alzheimer’s Disease: A Systematic Review and Meta-Analysis
Source: Int J Mol Sci. 2025 Oct 23;26(21):10330. doi: 10.3390/ijms262110330 (PMC12607318; doi:10.3390/ijms262110330)
Supplement: Supplementary file 1 [file ijms-26-10330-s001.zip]

Archive with 1 entries (1 files):
- ijms-3903052-supplementary.pdf
